# Supplementary material for: Comparative cranial morphology of the Late Cretaceous protostegid sea turtle Desmatochelys lowii
Source: PeerJ. 2018 Dec 7;6:e5964. doi: 10.7717/peerj.5964 (PMC6287587; doi:10.7717/peerj.5964)
Supplement: Supplemental Information 1 [file peerj-06-5964-s001.tnt]

xread
263 154
Apalone_spinifera	1--1010011011101201100000100100??11121010001-1112000022022110?1?1221002111020021010100??021?00000000001112120------000001201201000011-3001000103----------11[0 1]0-201114111032-0-001----1---------11010120-0010111000201-111110111020012001--001110111010---1?00010110010?
Caretta_caretta	1--1000110000100001002000000010??11010001111-1012002122011210?1?1221020-11010101000110??021?101011100011021?0------010101030-020000110000032010101121100011110-101112111032-0-020001---[0 1]0[0 1]0000011110111200011100012011111110111020112001--00111011120100011110120101020
Carettochelys_insculpta	1--1010011001101201000010100100??11120010000-1112000022022110?1?1221002111020021010100??021?0000???0001112120------00000110120100001102001000100--12------1000-201111011022-01001----1--------?11010110-00101110002011111110111020012001--011110100000---1?00010220000?
Chelodina_colliei	011011101111110-20100?1--100001??11000001000-101?0000320230-1?2?12201010-00-0000001100??001?00000??1011122320------10010000130101000?01?12000100-1121-00000000-201111011112-01100010110000000021000111131000010100201011111011112001210111000110111000---1?000100100?0?
Chelodina_longicollis	011011101111110-20100?1--100001??11000001000-10110000320230-1?2?12201010-00-0000001100??001?00000001011122320------1001000013010100-201112000100-1121-00000000-201111011112-01100010110000000021000111131000010100201011111011112001210111000110111000---1?00010010000?
Chelonia_mydas	1--1000111000100001002000000010??1101010111201010002122011100?1?1221020-11010001000110??021?10101110001102120------002011030-0200[0 1]0120100031010111121100001110-101112111032-0-020001---10[0 1]0000011110111200011100[0 1]12011111110111021112001--00111011120100011110120101?10
Chelonoidis_chilensis	1--1000011001101201000000100000??1100000000201010110022022100?1?12210011100100?1000100??021?00000??0001002120------000001000-010100010100000110102121000000000-201111010002-1?100001-1-0000100111010111210101110102011111110111020012011--0001101[0 1]0010---1?0??00011000?
Chelus_fimbriatus	1--010101101010-2010001--100001??11100001000-10100000320230-0?2?12201010-00-0000001100??001?00000001011122320------100100021[0 3]0101000101100000100-1021100000000-201111011112-31100010211001000021011111131000010100201011111011112001210111000110110000---1?00010010000?
Chelydra_serpentina	1--10000100011002010010000000001111000100001-1010000022022100111122100011101000100010011021000000010001002120??????00????000-0120000101000200102-1021100001100-[1 2]01112111032-0-010001-1-0010?11011110111200101110102011111200111020012001--00011?110000---1?0001001?????
Chrysemys_picta	1--1000011001101201000000100000??1100000000201010000022021100?1?1220001110010001000101??021?000000?0001002120------000001000-0101001101000000100-1021100000000-201111011112-10100001-1-0000100111110111211101110102011111110111020012011--000111110010---1?00010010000?
Dermatemys_mawii	1--100001[0 1]001100201000000100000??110000100?201010000022021100?1?1221001110010001000110??021?000000?02-1002120------000001000-0110001101101000100-1121100000000-20111101?112-00100001-1-1001000011110110-0010111010201111??10111020012011--00101?110010---1?000100?0000?
Dermochelys_coriacea	1--101001000000-0000100000000100011000000000-101000002201110012-1221021-0003000100010000021010000000001102220------0001112--?020-00---300-----0-----------111-?41-----11032-0-021--------------111101112000110000120-0111110111021112011--0011-0111301001101001202?1?10
Elseya_dentata	011011101101010-0010001--100001??11000001002010110000320230-0?2?12201010-00-00010-0100??001?000000010111?2320------00010000??010100-201?1200010??2121-00000000-20111101?102-1010001001?00?0000210?0111131000010?00201011??101111200121?11100??101??0?0---??0001001???0?
Emys_orbicularis	1--1000010001101201000000?00000??1100000?000-1010000022021100?1?1220001110010001000101??021?00000000001002120------000001000-0101001101000000100-10211000010010201011011012?01000001-1-0010000?1111011121010111010201111111?111020012011--00?11?110010---1?00010010000?
Eretmochelys_imbricata	1--100011100010000100200000001000110100011121101100212201110011-1221020-1101010100011000021010101110001102110??????000011000-0200[0 1]0120100022010111021100001110-101112111032-0-020001---10[0 1]0000011110111200011100012011111110111021112001--00111011120100011110120101020
Erymnochelys_madagascariensis	1--111001101110-001012000100001??1100000100202111-000321230-1?2?12201010-01-000100010???001?000000010?112--20------000001000-0101001101101000100-2121100000000-001111011101110100010011001000021000111100000010000201011??101110200121011100011?110000---1?00010010000?
Testudo_hermanni	1--1000011001101201000000100000??1100000000201010110022022100?1?1221001110010001000101??021?00000??0001002120------000001000-010100010100000110101121100000000-201111010102-00100001-1-0000100111110111210101110102011111110111020012011--000111110010---1?00000011000?
Geoclemys_hamiltonii	1--1000010001101201100000100000??11000000000-1010110022021100?1?1221001111010001000101??021?000000?0001002120------000001010-010100110110000010101121100000000-201111010112-11100001-1-0010100111110111210101110102011111110111020012011--000111110010---1?00010010000?
Gopherus_polyphemus	1--1000011001101201000000100000??1100000000201010110022022100?1?1221001110010001000100??021?00000000001002120------000001000-010100010100000110101121100000000-201111010102-10100001-1-0000100111110111210101110102011111110111020012011--000111100010---1?00000011000?
Kinosternon_flavescens	1--1000010001101201000010100000??11000010000-1010000022021110?1?1221001100010001000100??021?000000?0101?02120------00000101010110001102011000100-1121100000001121---?-11022-01000001-1-11-1-2011111011110???11101021-1111110111020012011--111110110010---1?000100100?0?
Lepidochelys_kempii	1--1000111000100001002000000010??11010001111-1010002122011210?1?1221020-11010101000110??021?10101110001102110??????01[0 1]111000-020000120[0 1]00022010111121100011110-101112111032-0-020001---00[0 1]0000011110111200011100012011111110111020112001--00111011120100011110120101020
Lepidochelys_olivacea	1--1000111000100001002000000010??11010001111-1010002122011210?1?1221020-11010101000110??021?10101110001102110??????01[0 1]1110[0 3]0-020000120[0 1]00022010111121100?11110-101112111032-0-020001---00[0 1]0000011110111200011100012011111110111020112001--00111011120100011110120101020
Lissemys_punctata	1--1010?110?1101201100000100100??11121010000-1112000022022110?1?1221002101020021010100??021?0000???0001012120------000001201201000011-3001000103----------1110-201114111032-0-0-1----1---------11010120-0010111000201-11--10111020012001--011110111010---1?0??101?001??
Macroclemys_temminckii	1--1000010001100201001000000000??11000100000-1010000022022100?1?1221001111010001000100??021?00000010001002120??????00????000-0110000101000000100-1011100001100-201112111032-01000001-1-00?0011011110111200101110102011112200111020012001--000011110000---1?000100110?0?
Myuchelys_latisternum	011011101101010-0010001--100001??11000001000-10110000320230-0?2?12201010-00-00010-0100??001?01000??1011102320------00010?00??010100-201?12000100-2121-00000000-201111011102-111000100100000000210001111310000100002010111110111120012101110001101?0000---1?0001001???0?
Natator_depressus	1--1000011000100001002000000010??11010001111-1010002122011100?1?1221020-11010101000110??021?101011?0001102110??????000111000-020000110100022010111021100001110-101112111032-0-020001---10[0 1]0000011110111200011100012011111110111021112001--0011101112010001?110120101011
Pelodiscus_sinensis	1--1010011011101201100000100100??11?2??10000-1112000022022110?1?1221002011020021010100??021?0000???000111212?------??????201201000011-3001000103----------1110-201114111-32---001--------------110?0120-00?011100020--11??10???????????????????????0??????????????0010?
Pelomedusa_subrufa	1--111001101110-201000000100001??1100000100202111-000321230-[0 1]?2?12201010-00-0001000100??001?00000001011102320------000001000-0101001101101000100-2121100000000-001111011111110100010010000000021000111100000010000201011111011102001210111000110110000---1?00010010000?
Phrynops_geoffroanus	011011101101010-2010001--100001??11000001000-10110000320230-0?2?12201010-00-0000001100??001?00000001011122320------100100000-0101001111101000100-1121100000000-201111011112-10100010010000000021000111131000010000201011111011112001210111000110110000---1?00010010000?
Platysternon_megacephalum	1--1000010001100001001010000000??11000100000-10100?0022022100?1?1221000111010001000100??021?100000?0001002120------000001000-010000010110000010101021100001000-201111011032-02100001-1-0000000011010111210101110002011111200111020012001--000111100000---1?000100100?0?
Staurotypus_triporcatus	1--1000010001101201100010100000??11000110000-1010000022021110?1?1221001100010001000100??021?000000?0101002120------0000010201011000110210[0 1]000100-11211?00000011201111111022-01010001-1-00-1-201111101111001011101021-1111?10111020012001--111010110010---1?0001001???0?
Sternotherus_odoratus	1--1000010001101201000010100000??11000010000-1010000022021110?1?1221001110010001000100??021?000000?0101002120------00000101010110001102111000100-1121100000001121---?-11022-01000001-1-11-1-201111101111001011101021-1111110111020012011--111010110010---1?00010010000?
Trachemys_scripta	1--1000011000101201000000100000??1100000000211010000022021100?1?1221001110010001000101??021?000000?0001002120------000001000-0101001101000001100-1021100000000-201111011112-10100001-1-0000000111?-0--1211101110??2011--??-0-???2?0?-011--000111110010---1?00010010000?
Podocnemis_expansa	1--111001101110-001000000100001??11000001002121110000321230-1?2?12201011-01-0001000100??001?0000000101112--20------00000100[0 1]30101001101101000100-2121100000000-00111101111111010001001[0 1]001000021000111100000010000201011111011112001210111000110111000---1?00010010000?
Odontochelys_semitestacea	0000??0??0000?0-00?0??0??0?000???00??00?-0?--??0????00000?0-0???00000?1??00?-??00-?00?????????00??????0-???????????00????----0----0000--------0-----------1000-000??000?--00--00???????????????000?00--------?00??----10000000?00000-01?--??00??0??000---1?0??1000?01??
Proganochelys_quenstedti	0000?00?0000000-000000000000000??00000000001-00000100000000-0???000000100000-0000-0001??000?000000?0?00-0000001110000000000[0 1]0000?0?000000000??0??-000-00?00000-00000000?0?100?0000000010000000?010000--------000000000000000000000000010--00000?000000---0?00000000000?
Adocus_beatus	1--1000?110?110120100?000100100??1100001000211010000022021110?1?122100111101?0010101?0??021?000????0001112110??????000?0?000-0101011101?0[0 1]00010??1121100100000-201111011002-00000100010001010001111?100-00101110102?111?????111020012011--010111100010---1?0??1001?????
Annemys_levensis	00?1??0?110??10020100?000000000??11000000--0-1?10000?22021100?1?112000101?010001000000??021??00?????00?101?10011?0?000001000-010000111110100010101121010101000-201111011002-0000010001000000010???????????????????0?00??????1110200110?1--?0?????00000---1?0???????????
Araripemys_barretoi	1--1??0?1101110-201102000100001??110000?0001-?11??0003212?0-0?2?12201020-00-000???0100??001???00????01110232???????10??0101140101001101001200100-2121101001110-001111111112-01100011---00000102100?1111000000101002??0111110111?200121??????????11?000---1?0??10010000?
Archelon_ischyros	1--0??0010000?0?001010000?00010??110?0?00001-1110000022021??0?1?1221020-?1030111000100??021??000????001?0211???????000101230-0100001201000200000--1----0--1110-301113121032-0-021--------------111?011?????????0??201?111110111021112001--0011101112001101111112020101?
Baena_arenosa	???0002?11010100001000000000000??11000000001-1010000022021100?2?12210010100100000-011???021?0000???00?11?2221??????0000010013?101001101?000001?0-0-21100000000-00111101?11101?00000021100000010?10?10--------000?01010112200111020012011--000011100000---1?0?????????0?
Baptemys_wyomingensis	1--1000?110?1100201000000100000??11000010002?1010000022021100?1?1221001[0 1]?001?0010001?0??021??00????02-1?02120------00??01010-0110001101?0000010??1121100000000-201111011112-1?000001-1-0011000011?1?111???????????2?1111??1?111020?12011--1???1?1??????????0??1001?????
Boremys_pulchra	0010002?11011100101000000000000??11000000?0??101?0???22021100?2?12210011?00?00000001?0??021?0000???0001??2221------00000000130100001101?0000010100-21100000000-00111101?1?101??0000021?000000?0010010--------?????1010112100???????120??--?????????????????????????????
Bouliachelys_suteri	001[0 1]?0001000110000100000?0??0?0??11110000001-11100?0022021210?1?1221010111010111000100??021?1000001?001102110??????001101??????????????????????????????????????????????????????????????????????????????????????????????????????????????????????????????????????????????
Chisternon_undatum	001000201101010?101000000000000??11000000001-1010000022021100?2?122100111001000000011???021?0000???0001102221------00000100??0100001101?0000010??0?21-?0?00000-00111101?1?101?00000021100000010?000?1112?0000??0?0101011??00????2????011--0000111?0000---1?0?????????0?
Desmatochelys_padillaii	0010??001100110001101000000001???110?0?0?0???1110???022021210???1??1010111010111000100??021??000????00110211???????00??0?000-010000110?00?2?0?0??1?2???0001????????????????????????????????????11110111200000100002?10??????1110211??????????????112001101??11?202?1???
Desmatochelys_lowi	0010000?110011000010000010000101111000000001-11100000220012100101221010111010011000?0011021100001?1?001122?1???????001101000-010010110?00020010??1?2?100001110-301112111032-0-0000?????????????1111011120??0010000201???????1110211120?1--001110111200110101111202?1?1?
Dracochelys_bicuspis	????0???110??10??0??01000?000????110000?00?1-10100000220[1 2]1100?1?112100101101000?0?010???021??000???0001?0111?------00000100??1100001101?00100111020?1101?01100-20???211?002-00000??????????????0111?110-000001000?0010?????01110200??0???????????0?000---1?0???00??????
Emarginachelys_cretacea	1--1000?11??1100?0100?0001000?0??1100001?????1010???0220211???1?122100111?????010?01????021?00?????00????????------??????01??011??0??01?0000?10????21100001000-201111?1?0?2-0?000001-1-00???10?11???111?????????????1???????11102????0?1--01????1??????????0??100??????
Glyptops_plicatulus	01100?1?1101?1??0010010?0??00????110?0100001-1?1??000220211?0?1?1121001010010000?-?01???021?0000???000112201?------00000000100100001101?0000010101120100100000-00111101111101000000001000000000?00010--------??0?0001010???01111200110?1--00??1?100000---1?0???????????
Judithemys_sukhanovi	???1??0?1101?10?101001000000000??11???0??00??101?0000220211?0???12210010?101000100000???021?0100???000110111???????00000?000?0100001101?0000010101?21100001000-20111211?002-00000001-1?000000[0 1]0?111011120[0 1]0001[0 1]0102?101112101110200?20?1--00??1?100000---1?0??100?00?0?
Kallokibotion_bajazidi	00?0??0?1?0?01?00?100?0000?000???100?000?00??111?1??022023100?1?1121??1??00?100100?011???1??0000????00110001?????????????000-00000011??0000001011?1?00?000?000-001?1101??011?200000001000?00000?00000--------0?0???????0--00111010011011--0000???00000---0?????????????
Kayentachelys_aprix	001000101100000-001000000000000???10?0000001-10100000120110-0?0?01000010000100000-0010??012?010000??000-00000??????100000000-000000000[0 1]100000000-1120000001000-00001000?001000000000010000000000?0?00--------??00000001?00001010?0011011--00001?10?000---??????00????0?
Kirgizemys_hoburensis	0011000?110?0100101001000000000??11000000000-1010000022?21100?1?112[0 1]0010100100010000?0??021?0100???000100111?-???????????000-0100001111?0000010??1121100001000-201112111002-0?000001-1?000000[0 1]0?111?111200000110??2?10?1????????2???20?1?????????0?000---1?????????????
Meiolania_platyceps	0000000010000100001000001012000??1100000000211010110022003100?0?1211001[0 1]00001001100010??011?00000??1001[0 1]00100111111000000000-?0000???0100000?1???1020?00101100-00101001?012-0000000001000??????010001112000000000000?0012201111000011011--00001??00000---0?00000010000?
Mesodermochelys_undulatus	???????1???????????????????????????????????????????????????????????????????????10??????????????????????????????????002011100-02000011?10002?0100-?12??00--1110-10111211?032-0-021--------------11100111200000000002010111110111021112011--0011101112010011010??202?1?1?
Ordosemys_leios	0???????110??10?[1 2]???01?00???????????????0??0-?????????2??111????11???0?0?????00??????????????10?????0???0????????????????000-010000111110000010101?2010000111?-10???????002-000000???1??0?0?0[0 1]0011?0111210000?00??0??01112101110200??001--000?1?10?000---1?0???????????
Ordosemys_skull	0010000?????????1?10??0?0?000?0??1100000???0-1?1000?02202?1?0?1??1210010110?0???0?00?0??021??100???0001101?1???????????????????????????????????????????????????????????????????????????????????????????????????0???????????????????????????????????????????????????????
Palaeochersis_talampayensis	0000?00?000?001-0?10??000000000??000?000?000-0?1?0??0110000-0???1100001000000?000-000???110??000??????0-00?0???????00??00000-0?0?????0?0??00??0??-0???????00?0-?0001000?0???0?0?00???0???????0?110000--------0000000?0100000000000000110???000??00?000---1?0??0000?000?
Plesiobaena_antiqua	0010002?11011100101000000000000??11000000000-1010000022021100?2?122100101001000000011???021?0000???00011?2221------??????00130100001101?00000[0 1]0??1-21100000000-00111101?1?101?00000021?000000100000?11????????????101010??001111?0???0?1--0???1?1?????????????100??????
Plesiochelys_etalloni	001100001100[0 1]1001010000000000?0??11000000001-10100?0022021100?1?12210110100100010001?0??011?0000???000??02120??????000000000?0100001101?0020010100020100000[0 1]00-00111101?1?2-1000000001000000000???????????????????0010??????1110?????0?1--0?????1??000---10?00100??????
Pleurosternon_bullockii	0110??1?1100110?00100100000000???1100000??00-1?10????220211?0?1?112?00101?0100??0?0?????011?0000????0????2011------??????00130?00?01101?00000100-2120100100000-001??101??110100000100100000000000???0--------??0?000?????????????????0?1--00???????????????????????????
Protostega_gigas	1--0??001000??0?0010100000?0??0??110?0?00001-1110000022021210???1?2102?-11030111000100??021??000????001?0211???????000100230-0100001101000200000--1----0--1110-301113121032-0-021--------------111?011120????100002010111110111021112001--0011101112001101111112020101?
Puppigerus_camperi	1--1??0011000?00001002000000010??11010001111-10100?2122021100?1?12?1020-11030101000110??021??01011??00110211???????011101000-010000110100021010111121100001110-101112111032-0-02000?????????00?1111011120001110001201???????1110211120???????????1120000010110?201?1?11
Rhinochelys_nammourensis	0010??0011001?0?001???000000?????1?0?0??????????????????2???????????0???1??????100???????????????????????????????????????230-0100001101?00200000-???1100?01110-301112111032-0-02???????????????????????????????????01????????????????0???????????1?200???1?1111202?1???
Santanachelys_gaffneyi	0010000?1100110?0010120000000?0??110?0001001-1110000022021100???12210100?00100110?01????02???00????00?1?022????????00??01000?0?00001101?00200100-?020000?01100-30111211?012-0?00?0?????????????11???????????0?????0?1?1?????111021???0??--0???1?1??2?0---?01011102?1???
Sinemys_lens	0010??1?11011100201001000?0000???11??00????0-???????022[0 1]22100???1?200010?00100010??000??021??100???0001?0111?------00000100??010000110110020010102-21101001[0 1]00-201112101002-000100???1??0?000?0?1?0?????0?????????0???1??????????????0????????????????????????100?000??
Solnhofia_parsonsi	0011000?1101[0 1]100101000000?00000??11000000100-1110--0022021100?1?1221001001020001000110??021?0000???0001102120??????011100000-0??0?01101?00200102-1?20100?01100-10???111?002-000000??????000?00?110?00--------???????1?10????111020???0??--??0?1?1??000---1?0?0100?0000?
Jurassichelon_oleronensis	0010001?110?010010100?000000000??1100000?001-1110000022021100?1?12210110?10100?00001?1??021?000????0001102120????????????00??010000110??0????10????????0???1?0-1????1?1?102-????00??????0?0?0??11??00--------0?0??1???????????????????????????1????????????????????????
Toxochelys_latiremis	1011000011011100101000000000010??11000001010-1010001022021100???1221000011010101000100??021?0010001000110212?------00[0 1]101000-0200101101000200101111211000011[0 1]0-101112111032-0-0200???1??0???01011?10111200??0????1?01011??001110?00??00?--0???111??100---?0110110??1?00
Trinitichelys_hiatti	0010002?1101110?101001000000000??11000000000-101?00002202110??2?122100101001000000010???021?0000???0001102221------0000000013010?00110??0?00?10??1121100?00000-00111101?1?101??00000011000000?0??00?0--------???????10???????????????0?????????????????????????????????
Xinjiangchelys_radiplicatoides	01?0??1?1101?100[1 2]??0??????0??????11??0?0????????????0220?1100?1?11200?????0?0???000000??02???00????000?12?21?????????????000-010000??11?0000010101121100???000-201?11011002-0000010001000000010???????????????????0?????????111?20011????????????00000---1?????????????
Xinjiangchelys_wusu	0110?01011010?0020100?000000000??110?00??--??1?1?0?0022021100???11200010110100?1000000??021??00?????00?12111?011???00??01000-0??000111110[0 1]00010101121100101000-201?11011002-000000000100000001000???0?-------1?0?????????????????????????????????0?000---1?0??10000000?
Annemys_latiens	01?0??1?1101?1002010?0?0??0??????11????0????????????02???1100?1?11200?1???0?0???0???00??02???00?????00?????1?????????????000-0100001111?0[0 1]00010101121[0 1]10101000-201111011002-0000010001000000010??????????????????????????????????????0??--???????00000---1?0???????????
Basilochelys_macrobios	?????????????1002??????????????????????0?????101?0???2????110?1?11200?1??10?000????010??0????100????00??2111?????????????001?0??0011111?0?0?010??1?211001?0000-20111101?0[0 1]2-??000????1??01???0??11??0--------1?0??0??1???????????????011--?001??1??????????????????????
Changmachelys_bohlini	???1??0?110?0???1?100?000000000??11?????0??0-????????22021??0???1???00?01?0?000100?0?0??02???100???0001?0??1?????????????000-0?00?01111?0000010?01?21??0?01??0-201?121??002-0000????????????????11??1???0???01?0??????1????0????2????0?1--?????????0?????1????100?000??
Eileanchelys_waldmani	00000?1?110?0?0-0?100?0000?0000???10000??0???1?1000001202?0-0???1??00????00?0??0?-?000??011??100????00110????????????????0?0-0??0000111?0000010101?20000????00-001??00????????0?0?00???00?0???0????????????????????????????????????????????????????????????????????????
Chubutemys_copelloi	???00000100?010?00?00?00?00?00???11??????00??11100000120211?0???112000100000?001?-?00???011?0000??????1100???????????????0???0???????0??0?????0????????0???????????????????????????????????????????1?1?????????0?????0??????1110?0?????????????????????????????????????
Liaochelys_jianchangensis	0011??0?110?1?002?10?????0000????110?0????????????????????10?????????0?????????100???0??0???????????00???????????????????000?1?????1?[0 1]1?011?011101?201?00?1110-20???211???2-0?010??????????????011??1????????1?0??????11???0???????????????????????????????????????0???
Manchurochelys_manchoukuoensis	???1??0?110?1?002010??????0000???110??00?0???101?0??02????100???11210?10?1010??10000?0??0????100????00?10221?------??????000-0??0001111?0020010101121100001?0??????????????????0????????????????11??1?0-0????1?0??????1?1200????2????????????????0?0?????1?????????0?0?
Otwayemys_cunicularius	????????????????[0 1]??????????????????????????0-???????????2?1??????????????????????-???????????????????0?????????????00010000????0???????00?0?0??????20?????1100-00111101?112-02000000010000001?000??011??10???000?01??0?12?0????????????????????????????????????????????
Plastomenus_aff._thomassii	1--10?0?110?110120110?000100?0???11----?0000-1112000022022110?1?1221002111020021010100??021??000????00101212?------00??0?201201000011-3001000103----------1010-2???????1-32---??1--------------???????????????????20???????????????????????????????????????????????????
Sinemys_brevispinus	????????????????????????0?0000???1????0??????????????2212?100???11?0?????00?0???0?00?0??021??100????001?0??1???????????????1?0?00????0??0?2?0?0??2?2???1???110?2?11121????2?0001?0???1??0?0001?1????1?0-?????1?0???????112??????2???20????????????1000---1?????????????
Stylemys_nebrascensis	1--1??0?110?110?20100000010000???11??????0?????1??????202?1?0???122?0???1?0?????????????0?????0???????????12?????????????000-0?0?00?10100000010101121100000000-201111011112-2?100001-1-00001001?????????????????????????????11102????01?--??0011110010---1?0??00010000?
Xenochelys_formosa	1--10?0?100??1012?????????00??????10?01?0000-1?10??002????1?0?1?122?021-???10????????0???????00?????10????12?------??????010-01?1001102101000100-1121100000000-201111011022-01100001-1-00-1-201????????????????????????????????????????????????????????????????????????
Adocus_amtgai	1--1??0011001?0100100?000000000??11000000?00-101?0?0022021100???1??1001111010001000??0??021??000????001???11???????000001??????????????????????????????????????????????????????????????????????111?011?????0?110????????????1110200??????????????10000---1?0???0???????
Alienochelys_selloumi	0010??101001??00001000010000000??11110001000-10100?00220210-0???1??1020-?101001000?000??02??1000?????????2???------000101??????????????????????????????????????????????????????????????????????????????????????????????????????????????????????????????????????????????
Allopleuron_hoffmanni	1--1000010001?00001000000000010??11000000101-10100?0022021210???1?21000111010101000110??021?1010111?00110211???????001101230-01000011010002001011-021100001110-101112111032-0-021--------------11110111200011100012010111110111021112001--0011101112000001011012010101?
Angolachelys_mbaxi	1--1?00011010?00101002000000000??110?0000000-101?000022021100???1??00?1?1?02000?0?010???021??000??????1?02?1???????????????????????????????????????????????????????????????????????????????????????????????????????????????????????????????????????????????????????????
Argillochelys_africana	1--1??0011000?00001002000000010??11010001111-10100?2122021100???1221020-?101010100?110??021??010????001?02110??????010101??????????????????????????????????????????????????????????????????????????????????????????????????????????????????????????????????????????????
Argillochelys_cuneiceps	1--1??001100??0?001?0000?0000????11010001111-101000?1220?1100???1??1020-1101010100?11?????????10??????1??2?????????????????????????????????????????????????????????????????????????????????????1111011120001110001?010?????????????????????????????????????????????????
Ashleychelys_palmeri	1--1??0011000?00001000000000000??110100001?1-1010002122021100???1??1020-?101010100?11???021??010??????1??2???????????????000-0?00001101?00210101111201000011100101????1?032-0-02????????????????????????????????????????????1110211????????????????????????????????????
Australochelys_africanus	????????0???0?1-00?00?0?00?0?0????0??00?00?1-?0??01?0110000-0????1000010?00?0000?-??????110??00???????0-0??0???????????????????????????????????????????????????????????????????????????????????????????????????????????????????????????????????????????????????????????
Basilemys_variolosa	1--1??0?11??1?0??0100?000100?00??110?00????????1??????20?21?????122?0???????????????????0??????????????????????????00????00120101011101?0[0 1]000100-1?211001?0000-2011110110?2-0?000100[0 2]110010000111?1?1?0-0??????????????????????????12011--00011?1?????????????000?000??
Brachyopsemys_tingitana	1--1?00011010100?01001000000000??11110000000-1012000022021200???1?21000110020001000100??021??000????00100211???????010101??????????????????????????????????????????????????????????????????????????????????????????????????????????????????????????????????????????????
Calcarichelys_gemma	1--1??????0???00???????0?000?????1?01000?????1???0???22021210???1??10?0??1?30111000110??02??1?001?????1??????????????????030-?1000011?10002001?0-1?2110?0011?0-301112111032-0-020001---?0?000?????????????????????201????????????????0????????1????????????????????????
Carolinochelys_wilsoni	1--1??0011000?00001000000000000??110100000?1-101000?122021100???1??0020-11010?0100010???0????010??????1??2???????????????000-0?00001101?00?00101111211000011100101????1?032-0-02???????????????111??1?????11?1???1??????????1110211??????????????112000001?????????????
Chelonoidis_gringorum	?????????????????????0????????????????????0???????????????????????????????????0???????????????????????????1??????????????000-0??100010100000110102101100000000-201111010??2-??100001-1-00001001??????????????????????????????????????01??????????1?0?????1?????????????
Chelosphargis_advena	0011??0?11001?0?00100?000000??0??110?00??????1???????22021??????1??????????????????????????????????????????????????011101030-?100001??10002001?11?02110?0?11?00301112111032-0-02?????????????????????????????????????????????????????0?????????????????????????????????
Chengyuchelys	?????????????????????????????????????????????????????????????????????????????????????????????????????????????????????????000-0?0000?11??0000010??0121010101000-201?1101?0010????0000000000000?0????????????????????????????????????????????????????????????????????????
Chitracephalus_dumonii	?????????????????????????????????????????????????????????????????????????????????????????????????????????????????????????021001000???0????20??0???1????0??11?0-1011110110?2-0?0000?????????????111?00?0-???????0??2???1???1??????????0?1--0001101??000---1?0???00??????
Condorchelys_antiqua	??????????????0-0??????????000???????????????????????120?10-0???11000?1?000[0 1]0?0??-?01???012??100??????0-0000?????????????000-0?????010?1?00000010?0?0000???1?0-?0001000?????????0???????0?0????010?00?-??----0?000?0??1?00?01110?0???01????0001?100000---??????????????
Corsochelys_haliniches	???1?????10?1?0000???????00001???????????????????????22021100?1???210????1010??1000100??021?1000????001?02?????????????????????????????????????????????????????????????????????????????????????1111011120001110001??????????1110210????1--0011?0111200000?0?10?20??1???
Ctenochelys_stenoporus	1--10?001100?10000100200?0??0???????10001100-10100?0022021210???1??1000111010101000110??021?101011??001?2??????????001101030-010010110100020010111121100001110-101112111032-0-020001---?00000?0111101?120001110001201???????1110211120??--???????1120000010110?201?1???
Dinochelys_whitei	0?10??1?1101??0?00100?0000?00?????10?01???0???????0???20?11???????2???????0?000?????????0???0???????0??????????????00000000130??0?01101?0000010101120100100000-00111101??0???0000000010000000[0 1]200???0--------?????0?1?1????????????110????????????????????????100??????
Dorsetochelys_delairi	0010001?110?010?00100100000000???110?00?0000-10100??0220211?0?1?12210010100100000-000???011??100????0?110202?------????????????????????????????????????????????????????????????????????????????????????????????????????????????????????????????????????????????????????
Echmatemys_wyomingensis	?????????????????????????????????????????????????????????????????????????????????????????????????????????????????????????000-0101001101?0000010?-1121100000000-201111011102-11100001-1-00100001???????????????????201???????1110???120?1--?0???????????????????????????
Eochelone_brabantica	1--1??0011000?000010020000000????110100000?0-10100?1022021100???1??1020-11010101000110??021??01001????1?0211?????????????000-0?0000110100021010111021100001110-10111211?032-0-02000???????????????????????????????201???????111021112001-???11101112000001?110?201?1?11
Erquelinnesia_gosseleti	1--1??0011010?000010000000000????111100001?1-10100?2122021210???1?21020-1103000?00?110??021??010????001?0211???????000???000-0?0010110100021010111021100001110-101112111032-0-02000???????????????????????????????201???????111021112001-???11101112000001?110?201?1?11
Euclastes_acutirostris	1--100001101??00?010020000000?0??11010001111-10100?2122021210?1?1221020-11010101000110??021??010??????110211???????????????????????????????????????????????????????????????????????????????????????????????????????????????????????????????????????????????????????????
Euclastes_platyops	??????????????00?0100????000??0??11010001111-10100?21220211???1?1??1020-???????100?1???????????????????????????????????????????????????????????????????????????????????????????????????????????????????????????????????????????????????????????????????????????????????
Euclastes_wielandi	1--100001101??00?0100?0000000?0??11010001111-10100?2122021210?1?12?1020-?1010101000110??021?1010????001???11???????0101????????????????????????????????????????????????????????????????????????????????????????????????????????????????????????????????????????????????
Heckerochelys_romani	0??00???110?0?0-?????????0??0?????1??????????1?1?????12??1??0???11000?1?10010?00?-??1???011?0?00??????110000?????????????000-0000000?0?10?000?01011?0??0001100-?011020??00100000000001000000000?????0--------????????0?????01110?00110??--????1?1??????????????????????
Helochelydra_nopcsai	00100?1?1100010000100?010000?00??110000000?0-?????0??22021100???1??10???10000000000000??021?1000????00111211?------000001??15???0?????????????????????????????????????????????00????????????????????????????????????????????111?20????????????????00?0---1?????????????
Hoplochelys_crassa	?????????????????????????????????????????????????????????????????????????????????????????????????????????????????????????020-011??0?101?0000?10??1121100000000-201111010002-0?000001-1-00-1-100???????????????????201???????111020012??????????????????????????????????
Hoyasemys_jimenezi	???????????????????????????????????0??0?????????????????????????1??10????00?00??????????????1000????????0??????????00???100100?00001101?0?200?0111?211?0?01100000111000?1?2-110000???????????0?11?????????????????????11??1??????????00???????11???00?---??0?01??000???
Indochelys_spatulata	?????????????????????????????????????????????????????????????????????????????????????????????????????????????????????????000-0??000010??000001010??20000?0???0-000??000???10??000????1?????????????????????????????????????????????????????????????????????????????????
Itilochelys_rasstrigin	1--100001100?1000010020000000?0??11010?01111-10100?2122021100???1??1020-1?010001000100??021??010????001102?1???????010101??????????????????????????????????????????????????????????????????????111?01112?????100?????????????????????????????????112000001???????????1?
Lophochelys	?????????????????????????????????????????????????????????????????????????????????????????????????????????????????????????030-?1001011???002[0 1]01?11?12110??011?00101????11032-0-02?????????????????????????????????????????????????????0?????????????????????????????????
Macroclemys_schmidti	1??1??001000110020100100000000???110?01?0000-1010000022024100?1?1221001?11010001000100??02???00000??00100212???????000001??????????????????????????????????????????????????????????????????????????????????????????????????????????????????????????????????????????????
Mexichelys_coahuilaensis	1--1?0001101??00001001000?000????110?0?011???10100?2122021100???1??1020-11010?01000100??021??00000????1?0211???????010???000-?11?0??????0?2?0?????12????0?11?0-3??????????2-?????????????????????????????????????????????????????????001-??????01????????????????????10
Mongolemys_elegans	1--[0 1]00001101110?201000000000000??1100000000201010000022021100?1?12210010100100010??000??021?00000??0001?01110------000001000-010100?10100000?10??1121100000000-20111101?102-10100001-1-00?00000?????111210101110102?111???001110200120?1--0???1?1??????????0??100??????
Mongolochelys_efremovi	0010000?100001000010?1000011000??1100000000211010110012021100?0?11200010[0 1]0001001100011??011??001????00110001000000000????000-0000000001?000?0000-1020100001100-00101001?00??0000000001000000000000001111100000000000001112001010100110?1--000????00000---1?0??100?000??
Neurankylus_eximius	???0??1??10??1?01?????????000?0??1???????????????????220?1100?2?12210?1??00?0000000100???21?0000???00011??221????????????00130100001101?0000010101021100100000-00111101?1?101??0000001000000000???????????????????101????????????????0??--?????????????????????????????
Nichollsemys_bareri	1--1??1?1101110??011010000000?0??110?000?001-1010000022021100?1?1221000111010111000110??021?10100??0001?02110??????00??????????????????????????????????????????????????????????????????????????????????????????????????????????????????????????????????????????????????
Ninjemys_oweni	0???????1?????0?00?0???????20?????1??00?00?211?101100?2??????????????0?????????1?0???????????????????????????110011???????????????????????????????????????????????????????????????????????????????????????????????????0????1???????????????????????????????????????????
Niolamia_argentina	0000000?10000?000010000010120?0??110?0000001-101011002200?100?[0 1]?1211001?00001001100010??01???000???1?01?0?10?00001000??000?0-?????????????????????????????????????????????????????????????????????????????????????????0????1???????????????????????????????????????????
Notoemys_laticentralis	???????????????-???????????000???????????????????????3202?0-0????2?0?????00?00????0100???01??000????00110232?????????????000-010000010100000010101120000000110-0011?101?1111?010001001100000002110?11?-------1?0??201??????0??????0??1??11?0???????000---1?0?????1???0?
Notoemys_oxfordiensis	?????????????????????????????????????????????????????????????????????????????????????????????????????????????????????????00??0??0000???0??000?0????2??????01?0-0011?10??111111??00??????00000?21????1????----??0???0???????0?????????11?10?000?????0?????1?????????????
Notoemys_zapatocaensis	?????????????????????????????????????????????????????????????????????????????????????????????????????????????????????????010-010000010100000010101020000000100-00111101111111010001001100000002???????????????????2010?????????????1211111????1????????????????????????
Ocepechelon_bouyai	0010?010110101000010000?0000000??11110000000-111?0000220210-0?1?1221020-100100100?010???021??000????00112211???????????????????????????????????????????????????????????????????????????????????????????????????????????????????????????????????????????????????????????
Pacifichelys_spp.	1--1?00011000?0000100?0000000????110100011?1-10100?11220?1100???1??1020-1?0?01?100?110??021??0101???001?0??1???????01??????0-?1000?????????????????????????????????????????????????????????????111?01??????1?100????????????1110211??????????????112000001?11??????????
Patagoniaemys_gasparinae	?????????????????????????????????????????????????????????????????????????????????????????????????????????????????????????000-?0000?0????0?0?0????1??0?????11?0-0????????0???0???0???????0?00???010?01112100000?0??1??0112100?????????0?1--000???1??????????????????????
Peligrochelys_walshae	???0?????00????0???????????1?0?????????????1-?????????20?1100?[0 1]??220?????0??1??1???010??011??001???100110??1?????00????????????????????????????????????????????????????????????????????????????????????????????????????????????????????????????????????????????????????
Platychelys_oberndorferi	?????????????????????????????????????????????????????????????????????????????????????????????????????????????????????????01100100000101100000100-1010000000110-00111101?11111110001001100000002110??11???----1?0??0010?????0?????????1110000?11????????????????????????
Portlandemys_macdowelli	00110000110??1001????0????00000??11000000001-1010000022021100?1?122100101101000???0100??011?0000??10001102120??????001000??????????????????????????????????????????????????????????????????????????????????????????????????????????????????????????????????????????????
Prochelidella_cerrobarcinae	?????????????????????????????????????????????????????????????????????????????????????????????????????????????????????????000-0??1?01?01001000100-1121100001000-201111011??????10001001000000002????????????????????????????????????????????0???????????????????????????
Procolpochelys_grandaeva	1--1??0?11000?00001000000000000??110100000?1-10100?11220????0???1???020-?1010??100?11???0????010??????1?02???????????????000-0?00001?0??0?2???0????21??0????1??????????????????????????????????????????????????????????????????????????????????????????????????????????
Proterochersis_robusta	?????????????????????????????????????????????????????????????????????????????????????????????????????????????????????????000-0???????000??00??0??-010?00?00000-00001000?0?0?0?10000000000000000????????????????????????????????????001?1??000?0????????????????????????
Protochelydra_zangerli	1--10?0?10?0110???10010000000?0??110000???0??101????0220?21?????12210011????00010?0?????0????0?????00????21?0????????????????0???????0????0???0????????0001000-201112?1?0?2-0-0000?1-1-00?0?110????????????????????????????????????120?1--0????????????????????????????
Rhinochelys_pulchriceps	?010??001100110??010100000000?0??110?0?00001-1110000022021210???1??101011101011100?100??021??000????001?02?1?????????????230-??????????????????????????????????????????????????????????????????????????????????????????????????????????????????????????????????????????
Rhinochelys_sp.	0010??0011001?0?00101?000000010??11000000001-11100?0022021210???1??10101?1010111000100??021??000????001?0211???????????????????????????????????????????????????????????????????????????????????????????????????????????????????????????????????????????????????????????
Sandownia_harrisi	1--10?101100?100001002000000000??110100001?1-10100021220210-0???1??1022-10000000000000??021?1000????00111211?------000101??????????????????????????????????????????????????????????????????????????????????????????????????????????????????????????????????????????????
Shachemys_laosiana	1--1??0?110?1?01[1 2]?????????00?????11?????????????????02??????????12210011??0?0??????101??0????000?????0???212?????????????000-0??100-301?[0 1]2000100-2120-?0001000-20111101?002-0100000001000100000???????????????????????1????????????????????????????????????????????????
Siamochelys_peninsularis	?????????????????????????????????????????????????????????????????????????????????????????????????????????????????????????001?0?0000111110000010101?21??00?1000-201?1101??12-01000100010000000?0????????????????????????????????????????????????????????????????????????
Sinemys_gamera	0110??1?1101110020100???0000??0??11?????0??0-????????2212?100?1?1120001?100?00010??0?0??021??100???000100??1?------??????001?0?????1???1002?010????2?10???1????2??????01?0??00??0????1??????0????????????????????????????????????????????????????0000????1?????????????
Syllomus_aegyptiacus	1--1??0??0001?0??01???00?000?1???????????????????????22021??0???12210???110???????000???0???1000????00?????????????0010010313010000110??002?0[0 1]0???1211000011100??1??????032-0-0200?????????????11?1011????????0001???????????????????0?????0?????1130100010????????????
Tasbacka_aldabergeni	1--1?00011001?00011002000000?10??11010001111-10100?2122021210?1?1??1020-1101010100?010??021?1010????00???2???------011101000-010000110?000200101110211000011100101112111032-0-02000??????0?????11??01??????????0??????1?????1110211??0???????????112000001?????????????
Tasbacka_ouledabdounensis	1--1?00011000?0000100200000001???11010001111-10100?2122021210?1?1221020-11010101000110??021??010????00110211???????011101??????????????????????????????????????????????????????????????????????????????????????????????????????????????????????????????????????????????
Terlinguachelys_fischbecki	???????????????????????????????????????????????????????????????????????????????????????????????????????????????????0000010?0-?1000?1???0??????????0???????11?00101??????032-0-020???????????????????????????????????????????1111211??????????????112000001?1?012?0?1?1?
Warkalania_carinaminor	????????????????0?????????????????????????????????????20031??????????????????????????????????????????????????1110??????????????????????????????????????????????????????????????????????????????????????????????????????????????????????????????????????????????????????
Xinjiangchelys_junggarensis	?????????????????????????????????????????????????????????????????????????????????????????????????????????????????????????00??010000111110000010101121100101000-201111011002-0000010001000000010?10010--------1????000011??00111?20?110?1--0?????1??????????????????????
Yaminuechelys_maior	0?1?????110?0?0-20????????1000???1????0??0????????0?0?????0-?????22?????-00-00?000?10???00???000??????11??32?------100???00130100001101?01000100-1121100001100-20111101111111010001001000000002100?11113100001010020101????0111?2001?1??01??????1??0?????????0?????????
Yehguia_tatsuensis	?????????????????????????????????????????????????????????????????????????????????????????????????????????????????????????00120?????1111???000100-??2???0100000-20111101???2-??00010001000000000??????????????????????????????????????0?????????11??????????????????????
;
cnames
{0 NA,_presence/absence;
{1 NA_medial_contact;
{2 NA_size_of_nasals;
{3 PF_medial_contact;
{4 PF_pref-vomer_contact;
{5 PR_pref-palatine_contact;
{6 PF_dorsal_exposure;
{7 PF_cranial_scutes;
{8 LA_presence/absence;
{9 FR_orbit_contribution;
{10 FR_medially_fused;
{11 FR_direction_orbits;
{12 PA_parieta-squamosal_contact;
{13 PA_foramen_nervi_trigemini;
{14 PA_posterodorsal_margin;
{15 PA_contribution_proc._troch._otic.;
{16 PA_foramen_stap-tempor.;
{17 PA_pineal_foramen;
{18 JU_jugal-squamosal_contact;
{19 JU_participation_upp._temp._emargination;
{20 JU_jugal-quadrate_contact;
{21 JU_medial_process;
{22 QJ_lower_temp._emarg.;
{23 QJ_qj-maxilla_contact;
{24 QJ_qj-squamosal_contact;
{25 SQ_sq-postorbital_contact;
{26 SQ_sq-supraoccip._contact;
{27 SQ_posterolateral_protub.;
{28 SQ_posterior_process;
{29 SQ_sq-qudrate_contact;
{30 PO_po-palatine_contact;
{31 postorb._recess;
{32 position_notch;
{33 ST_supratemporal;
{34 PM_apertura_narium_externa;
{35 PM_fusion_pm;
{36 PM_foramen_prepalatinum;
{37 PM_apertue_narium_externa;
{38 PM_medial_premax._hook;
{39 PL_contribution_braincase_wall;
{40 PL_contribution_upp._triturating_surf;
{41 PL_secondary_palate;
{42 PL_palatine-vomer_contact;
{43 MX_triturating_surface_definition;
{44 MX_accessory_ridges;
{45 VO_number_of_vomer(s);
{46 VO_vomer-pterygoid_contact;
{47 VO_vomerine_teeth;
{48 VO_vo-premaxila_contact;
{49 VO_ventral_crest;
{50 VO_shape_palate_roof;
{51 VO_vomerine_pillar;
{52 VO_upper_triturating_surface;
{53 QU_cavum_acustico-jugulare;
{54 QU_caum_tympani;
{55 QU_precolumellar_fossa;
{56 QU_antrum_postoticum;
{57 QU_arrangement_qu,op,stape,_E._tube;
{58 QU_proc._trochlerais_oticum;
{59 QU_musculatory_facet_of_proc.t.O;
{60 QU_qu-basiphenoid;
{61 process._epipterygoideus;
{62 EPt_absence/presence;
{63 parti._F.nervi.Trig.;
{64 PT_teeth;
{65 PT_basipterygpod_process;
{66 PT_interpterygoid_vacuity;
{67 PT_pt-basioccipital;
{68 PT_proces._troch._pteryg;
{69 PT_foramen_palat._post.;
{70 PT_medial_contact;
{71 PT_contribution_foram._palat._post.;
{72 PT_vertical_flange;
{73 PT_pterygoid-exoccipital;
{74 PT_fossa_podocnemidoidea;
{75 PT_proc._pteryg._externus;
{76 PT_position_pt_respec_bs;
{77 PT_medial_ridge;
{78 PT_posterolateral_extension;
{79 SO_crista_supraoccip.;
{80 SO_dorsal_exposure;
{81 SO_horizontal_crest;
{82 EX_medial_contact;
{83 BO_anterior_morphology;
{84 BO_deep_C-shaped;
{85 PR_dorsal_exposure;
{86 extent_suture;
{87 dors._process;
{88 OP_transverse_plane;
{89 OP_ventral_ridge;
{90 OP_procesus_interfenestralis;
{91 OP_parti.form.stap.temp;
{92 BS_rostrum_basisphenoidale;
{93 BS_paired_of_ventral_pits;
{94 BS_ventral_surface_shape;
{95 BS_rough_surface_between_bs-bo;
{96 BS_dorsum_sellae;
{97 BS_foramen_carotic_laterale;
{98 BS_foramen_ant._can._car._int;
{99 HY_facil_nerve_path;
{100 SA_size_of_foramen_stap._temp.;
{101 SA_position_of_foramen_st._temp;
{102 RS_recessus_scalae_tympani;
{103 FJ_foramen_jugulare_posterius;
{104 FN_foramen_nervi_hypoglossi_(XII);
{105 IC_internal_carotid_artery_splitting;
{106 IC_foramen_post._canc._carot._intern.;
{107 PAr_palatine_artery;
{108 FP_fenestra_perilymphatica;
{109 CS_cranial_scute_D;
{110 CS_cranial_scute_X_vs_D;
{111 CS_cranial_scute_X_vs_G;
{112 CS_cranial_scutes_A,B,_C;
{113 CS_cranial_scute_O;
{114 CS_cranial_scute_P;
{115 DE_medial_contact;
{116 DE_width_triturating_surface;
{117 DE_symphyseal_ridge;
{118 DE_lingual_ridge;
{119 DE_dentary-surangular_arrangement;
{120 SP_splenial;
{121 CA_carapacial_scutes;
{122 CA_parallel_keels;
{123 CA+PLA_sculpturing_of_surface;
{124 CA+PLA_pattern_of_sculpturing;
{125 CA_carapacial_sutures;
{126 NU_nuchal_articulation_with_neural;
{127 NU_costiform_process;
{128 NU_length_vs_width;
{129 NU_posteriomedial_fontanelles;
{130 NE_neural_formula;
{131 NE_shape_of_neurals;
{132 NE_number_of_neurals;
{133 PE_peripheral_gutter;
{134 PE_number_of_peripherals;
{135 PE_anterior_musk_ducts;
{136 CO_costals_1_contact;
{137 CO_posterior_costals_contact;
{138 CO_distal_rib_end;
{139 CO_rib_free_peripherals;
{140 CO_alternative_lateral_ends;
{141 CO_costal_9_abs/pres;
{142 CO_shape_of_costal_3;
{143 SUP_number_of_suprapygals;
{144 SUP__sup1_vs_sup2;
{145 CE_cervical_abs/pres;
{146 PY_pygal_notch;
{147 SPR_supramarginals;
{148 VE_shape_of_vertebrals;
{149 VE_position_of_ver._3_and_4;
{150 VE_vertebrals_3-4_sulcus_embayment;
{151 VE_vertebral_1_anterior_carapace;
{152 MA_marginal;
{153 PLR_extrapleurals;
{154 PLA_connection_with_carapace;
{155 PLA_central_plastral_fontanella;
{156 PLA_posterior_plastral_fontanella;
{157 PLA_plastral_kinesis;
{158 PLA_plastral_kinesis_hyop_vs_hypo;
{159 PLA_hyo-hypo_contact_and_shape;
{160 EN_absence/presence;
{161 EN_anterior_process;
{162 EN_size_of_posterior_process;
{163 EN_distinct_posterolateral_process;
{164 EN_shape_in_ventral_view;
{165 EN_suture_with_hyop;
{166 EPI_shape_and_contacts;
{167 EPI_anterior_lip;
{168 HYO_ax._buttress_contact;
{169 HYO_termination_ax._buttress;
{170 ME_absence/presence;
{171 ME_medial_contact;
{172 HYPO_inguinal_buttress_contact;
{173 HYPO_termination_inguinal_buttress;
{174 XI_anal_notch;
{175 XI_shape_of_xiphiplastron;
{176 PLAS_plastral_scutes;
{177 PLAS_midline_sulcus;
{178 GU_number_of_gulars;
{179 EXT_extragulars;
{180 EXT_extragulars_medial_contact;
{181 EXT_anterior_plastral_tuberosities;
{182 EXT_restricted_to_epiplastron;
{183 IN_intergular_absence/presence;
{184 HU_number_of_pairs;
{185 HU_humero-pectoral_sulcus;
{186 PEC_pectorals_abs/pres;
{187 PEC_anterior-posteriorl_developed;
{188 ABD_abdominals_abs/pres;
{189 AN_anal_vs_xiphiplastron;
{190 INF_inframarginal_absence/presence;
{191 CER_cervical_rib_size;
{192 CEV_transverse_process;
{193 CEV_ventral_keels;
{194 CEV_cervicals_8_vs_7;
{195 CEV_diapophyses;
{196 CEV_central_articulation;
{197 CEV__cervical_8_vs_dorsal_cerv._1;
{198 CEV_biconvex_middle_neck;
{199 CEV_biconvex_absence/presence;
{200 CEV_biconvex_position;
{201 CEV_cervicals_5_and_6;
{202 CEV_cervicals_6_and_7_double;
{203 CEV_cervicals_6_and_7_central;
{204 CEV_cervicals_7_and_8_double;
{205 CEV_heigth_vs_lenght;
{206 CEV_cervical_8_neural_arch;
{207 CEV_postzygapophyses;
{208 CEV_cervical_8_ventral_process;
{209 CEV_cervicals_7_and_8_shape_art.;
{210 DR_dorsal_rib_1_length;
{211 DR_dorsal_ribs_9_and_10;
{212 DR_dorsal_rib_10;
{213 DV_dorsal_vert._articulation;
{214 CA_tail_club;
{215 CA_caudal_centra;
{216 CA_anterior_caudal_centra;
{217 CA_posterior_caudal_centra;
{218 CA_chevrons;
{219 CA_caudal_tail_ring;
{220 SCA_anterodorsal_ridge;
{221 SCA_ventral_ridge;
{222 SCA_horizontal_ridge;
{223 SCA_glenoid_neck;
{224 SCA_lamina_between_sc/acromion;
{225 SCA_internal_angle;
{226 COR_coracoid_vs_humerus_lenght;
{227 COR_coracoid_foramen;
{228 CLE_cleithrum;
{229 PEL_pelvis_shell_attachment;
{230 PEL_thryoid_fenestra;
{231 IL_iliac_neck;
{232 IL_iliac_scar;
{233 IL_shape_of_articular_site;
{234 IL_posterior_notch_in_acetabul.;
{235 IL_thelial_process;
{236 PUP_pubis_lateral_process;
{237 PUB_epipubics;
{238 ISC_ischium_contact_with_plastron;
{239 ISC_metischial_process;
{240 HYS_hypoischium_absence/presence;
{241 HUM_ectepicondylar_foramen;
{242 HUM_proximal_articular_surface;
{243 HUM_lateral_process;
{244 HUM_lateral_proc._visible_dorsal_v.;
{245 HUM_lateral_process_shape;
{246 HUM_expansion_lateral_process;
{247 HUM_medial_concavity;
{248 HUM_anterior_projection_lateral_proc.;
{249 HUM_length_vs_width;
{250 HUM_scar_for_muscle_latissimus;
{251 HUM-FEM_length;
{252 ULN_contact_with_radius;
{253 RAD_curves_towards_anterior;
{254 MAN_phalangeal_formula;
{255 MAN_paddles;
{256 MAN_flippers;
{257 ULNR_ulnare_vs_intermedium;
{258 PES_number_of_digits;
{259 MAN-PES_flattening_of_carpals_and_tarsals;
{260 MAN-PES_hyperphalangy;
{261 FEM_femoral_trochanters;
{262 TIB_tibial_pit;
;
ccode	+ 6 16 21 43 48 51 54 56 58 66 69 70 75 78 90 100 105 117 121 127 134 137 143 147 170 173 188 190 210 222 224 228 243 255.257 261 262 *;
tread
((35 ((((15 33) 27) ((7 28) ((4 3) (12 24)))) ((2 (22 (26 0))) (((29 ((9 32) 13)) (17 (18 (16 6)))) (((23 8) (10 (30 (19 31)))) (11 ((5 25) (14 (1 (21 20)))))))))) 34)*
;
proc /;
comments 1
{53 205 1;
;
